# Supplementary material for: XYLT1 Deficiency of Human Mesenchymal Stem Cells: Impact on Osteogenic, Chondrogenic, and Adipogenic Differentiation
Source: Int J Mol Sci. 2025 Jul 30;26(15):7363. doi: 10.3390/ijms26157363 (PMC12347940; doi:10.3390/ijms26157363)
Supplement: Supplementary file 1 [file ijms-26-07363-s001.zip]

Archive with 1 entries (1 files):
- ijms-3741875-supplementary.pdf
